# Supplementary material for: Apoptotic, Anti-Inflammatory Activities and Interference with the Glucocorticoid Receptor Signaling of Fractions from Pistacia lentiscus L. var. chia Leaves
Source: Plants (Basel). 2022 Mar 30;11(7):934. doi: 10.3390/plants11070934 (PMC9002849; doi:10.3390/plants11070934)
Supplement: Supplementary file 1 [file plants-11-00934-s001.zip]

Archive with 1 entries (1 files):
- plants-1659696-supplementary.pdf
